# Supplementary material for: Multifunctional Derivatives of Spiropyrrolidine Tethered Indeno-Quinoxaline Heterocyclic Hybrids as Potent Antimicrobial, Antioxidant and Antidiabetic Agents: Design, Synthesis, In Vitro and In Silico Approaches
Source: Molecules. 2022 Oct 25;27(21):7248. doi: 10.3390/molecules27217248 (PMC9653804; doi:10.3390/molecules27217248)
Supplement: Supplementary file 1 [file molecules-27-07248-s001.zip]

Archive with 1 entries (1 files):
- molecules-1933901-supplementary.pdf
